# Supplementary material for: Degradation Potential of Xerophilic and Xerotolerant Fungi Contaminating Historic Canvas Paintings
Source: J Fungi (Basel). 2024 Jan 18;10(1):76. doi: 10.3390/jof10010076 (PMC10817455; doi:10.3390/jof10010076)
Supplement: Supplementary file 1 [file jof-10-00076-s001.zip]

Archive with 1 entries (1 files):
- jof-2746199-supplementary.pdf
